# Supplementary material for: Differential Expression and Diagnostic Value of MUC5AC Glycoforms in Pancreatic Ductal Adenocarcinoma
Source: Cancers (Basel). 2023 Oct 2;15(19):4832. doi: 10.3390/cancers15194832 (PMC10571547; doi:10.3390/cancers15194832)
Supplement: Supplementary file 1 [file cancers-15-04832-s001.zip]

Archive with 1 entries (1 files):
- cancers-2629714-supplementary.pdf
